# Supplementary material for: Extracellular Vesicles Carrying Tenascin-C are Clinical Biomarkers and Improve Tumor-Derived DNA Analysis in Glioblastoma Patients
Source: ACS Nano. 2025 Mar 8;19(10):9844–59. doi: 10.1021/acsnano.4c13599 (PMC11924321; doi:10.1021/acsnano.4c13599)
Supplement: Supplementary file 1 — nn4c13599_si_001.xlsx [file nn4c13599_si_001.xlsx]

## Sheet: Supp. Table 1
Supp. Table 1. Demographic and clinical data from samples cohorts.
Patient Code	Condition	Evs isolated from	Additional analysis (matched with primary GBM; see supp. Table 3)	Age	Sex (0=M)	GBM epigenetic subtype	Epigenetic subtype score	Neural Score	RFS	Progress	OS	Follow Up (1=obit; 2=follow up >365d)	Days to last follow-up	BMI	preoperative Karnofsky Performance Index	Seizures	Neurological Deficit	Motor deficit before surgery	Aphasia before surgery	Previous cardiac intervention	Hypertension	Previous myocardial infarction	Coronary artery disease	Neutrophil	Lymphocytes	Thrombocytes	Monocyte	CRP	Location_frontal	Location_ parietal	Location_temporal	Location_occipital	Location_Insular	Location_Corpus Callosum	Contact with Ventricle	Location_Midbrain	Location_Eloquent*	Crossing midline	Side	Contrast enhancement	Midline shift	Perifokalödem	FLAIR	Km enhancement	Resection extension**	preoperative Seizures	Medication at OP	Postoperative seizures	Seizures at last follow up
Cohort: IFCM analysis of plasma-EV biomarkers
GBM #1	GBM / Post-OP/ Relapse	Plasma	Tissue-EVs (IFCM)	52	F	RTK-II	-	-	7	1	10	2	1052	21.5	60	0	1	1	0	0	0	0	0	10.5	0.66	231	0.64	1	0	1	0	0	0	0	0	0	1	0	2	1	-	-	61.1	27.3	1	-	-	-	-
GBM #2	GBM / Post-OP/ Relapse	Plasma	Tissue-EVs (IFCM)	53	F	-	-	-	-	-	6	2	1098	19.84	80	0	1	1	0	0	0	0	0	-	-	326	-	1	1	1	0	0	1	0	0	0	1	0	2	1	18.1	1	170	37.7	3	-	-	-	-
GBM #3	GBM / Post-OP/ Relapse	Plasma	Tissue-EVs (IFCM)	69	M	RTK-II	0.73	0.385	12	1	12	2	777	25.7	80	0	1	1	0	0	1	0	0	12.17	0.85	253	0.76	1	1	1	0	0	0	0	1	0	1	0	2	1	4	1	90	57.1	2	0	0	0	0
GBM #4	GBM / Post-OP/ Relapse	Plasma	Tissue-EVs (IFCM)	63	M	RTK-I	0.99	0.446	2	1	9	1	982	29.7	80	0	1	1	0	1	0	0	1	16.9	2.07	237	0.96	1	0	1	0	0	0	0	0	0	1	0	2	1	-	-	120	30.6	2	0	0	0	0
GBM #5	GBM / Post-OP/ Relapse	Plasma	Tissue-EVs (IFCM); IHC	76	M	RTK-I	0.99	0.441	8	1	9	1	1068	21.8	70	0	1	1	1	0	1	0	0	-	-	235	-	1	1	1	1	0	1	0	1	0	1	0	1	1	-	-	50	22.7	2	0	-	-	-
GBM #6	GBM / Post-OP/ Relapse	Plasma	Tissue-EVs (IFCM); IHC	74	F	-	-	-	-	-	3	2	1149	22.09	80	0	1	1	0	0	0	0	0	-	-	251	-	1	0	1	1	0	1	0	1	0	1	0	2	1	6.3	1	140	20	1	-	-	-	-
GBM #7	GBM / Post-OP/ Relapse	Plasma	Tissue-EVs (IFCM); IHC	45	M	RTK-II	0.84	0.491	12	0	12	2	818	25.62	90	1	0	0	0	0	0	0	0	4.48	1.97	303	0.48	1	0	0	1	0	0	0	0	0	0	0	1	1	1	0	32	16.1	3	1	0	0	0
GBM #8	GBM / Post-OP/ Relapse	Plasma	Tissue-EVs (IFCM); IHC	79	M	MES	0.95	0.343	-	-	0	1	1145	33.03	70	1	1	1	0	0	0	0	0	38.9	0.59	183	1.48	71	0	1	0	0	0	0	1	0	1	0	1	1	9	1	109	30	3	1	Keppra	0	0
GBM #9	GBM / Post-OP/ Relapse	Plasma	Tissue-EVs (IFCM); IHC	48	M	MES	0.64	0.402	10	1	18	1	1030	20.92	100	0	0	0	0	0	0	0	0	-	-	270	-	1	0	0	1	0	0	0	1	0	0	0	1	1	3	1	23	13	2	0	0	0	0
GBM #10	GBM / Post-OP/ Relapse	Plasma	Tissue-EVs (IFCM); IHC	60	F	-	-	-	3	0	10	1	682	20.28	80	0	1	1	0	0	0	0	0	4.49	1.41	243	0.48	1	0	0	1	0	0	0	0	0	0	0	1	1	6	1	-	-	1	-	-	-	-
GBM #11	GBM / Post-OP/ Relapse	Plasma	Tissue-EVs (IFCM, ONI); IHC	58	M	RTK-II	0.99	0.309	9	1	27	2	782	26.9	100	0	1	0	1	3	1	0	0	2.82	1.08	226	0.34	1	1	1	0	0	0	0	0	0	0	0	1	1	3	1	63.6	10.7	1	0	-	-	-
GBM #12	GBM / Post-OP/ Relapse	Plasma	Tissue-EVs (IFCM, ONI); IHC	72	M	RTK-II	0.77	0.4	4	0	5	1	1040	26.85	80	0	1	0	0	1	1	1	1	6.14	1.12	208	0.83	1	0	1	0	1	0	0	1	0	1	0	1	1	6	1	83	80.1	2	0	0	0	1
GBM #13	GBM / Post-OP/ Relapse	Plasma	IHC	78	M	-	-	-	3	1	11	2	1078	25.54	100	2	0	0	0	0	1	0	0	-	-	304	-	1	0	1	1	0	0	0	0	0	1	0	1	1	-	-	13.6	4.04	3	-	-	-	-
GBM #14	GBM / Post-OP/ Relapse	Plasma	IHC	60	M	RTK-I	0.96	0.409	4	1	8	1	1118	37.66	90	1	0	0	0	1	1	0	1	11.49	3.53	293	0.96	1	0	1	1	0	0	0	0	0	1	0	2	1	-	-	44.1	39.8	2	1	Keppra	0	1
GBM #15	GBM / Post-OP/ Relapse	Plasma	IHC	56	M	-	-	-	3	1	25	2	605	26.59	100	0	1	0	1	0	0	0	0	9.98	0.85	209	0.63	1	1	1	0	0	0	0	0	0	1	0	1	1	-	-	92.5	22.5	2	-	-	-	-
GBM #16	GBM / Post-OP/ Relapse	Plasma	IHC	87	F	-	-	-	-	-	6	1	1132	31.89	60	0	1	1	1	0	0	0	0	7.07	0.88	310	0.45	1	0	0	0	1	0	0	0	0	0	0	1	1	-	-	95.5	31.7	2	-	-	-	-
GBM #17	GBM / Post-OP/ Relapse	Plasma	IHC	90	F	-	-	-	0	-	0	1	45308	-	-	-	-	-	-	-	-	-	-	-	-	-	-	-	-	-	-	-	-	-	-	-	-	-	-	-	-	-	138	48.6	-	-	-	-	-
GBM #18	GBM / Post-OP/ Relapse	Plasma	IHC	37	F	RTK-II	0.66	0.455	5	1	7	2	1076	20.36	100	2	0	0	0	0	0	0	0	-	-	218	-	19	0	0	1	0	0	0	1	0	0	0	1	1	4	1	4.7	2.4	2	1	Keppra	0	1
GBM #19	GBM / Post-OP/ Relapse	Plasma	IHC	41	F	-	-	-	6	1	22	2	611	23.89	60	2	1	1	0	0	0	0	0	-	-	230	-	1	1	1	1	0	1	0	0	0	1	0	2	1	3.5	1	92.9	22.4	1	-	-	-	-
GBM #20	GBM / Post-OP/ Relapse	Plasma	IHC	61	F	RTK-II	0.98	0.458	11	1	11	1	938	21.62	70	2	1	0	1	0	0	0	0	3.22	2.48	186	0.41	1	0	1	0	0	0	0	1	0	1	0	1	1	1	0	55.4	15	2	1	1	0	-
GBM #21	GBM / Post-OP/ Relapse	Plasma	IHC	51	M	-	-	-	3	1	6	2	1083	43.4	100	2	0	0	0	0	1	0	0	4.45	0.78	223	0.35	9	0	0	1	0	0	0	0	0	0	0	2	1		-	50	2	2	-	-	-	-
GBM #22	GBM / Post-OP/ Relapse	Plasma	IHC	83	M	RTK-I	0.35	-	6	1	8	1	1038	24.15	70	0	1	0	1	0	1	0	1	-	-	234	-	1	1	1	1	0	1	1	1	0	1	0	2	1	0.5	0	70	89.1	2	0	-	-	-
GBM #23	GBM / Post-OP/ Relapse	Plasma	IHC	56	M	-	-	-	6	1	7	2	1021	29.91	100	0	1	0	0	0	1	0	0	-	-	190	-	1	0	0	1	0	0	0	0	0	0	0	1	1	2	1	45	36.1	2	-	-	-	-
GBM #24	GBM / Post-OP/ Relapse	Plasma	IHC	57	M	-	-	-	7	1	9	2	970	28.33	100	1	0	0	0	0	0	0	0	-	-	254	-	1	0	0	1	0	0	0	0	0	0	0	1	1	1	0	29	4.04	1	-	-	-	-
GBM #25	GBM / Post-OP/ Relapse	Plasma	IHC	81	M	-	-	-	-	-	2	1	1105	30	100	0	0	0	0	1	1	1	0	-	-	196	-	1	0	1	0	0	0	0	0	0	0	0	2	1	4	1	96.4	25.9	3	-	-	-	-
GBM #26	GBM / Post-OP/ Relapse	Plasma	IHC	21	F	-	-	-	0	-	0	1	45308	-	-	-	-	-	-	-	-	-	-	-	-	-	-	-	-	-	-	-	-	-	-	-	-	-	-	-	-	-	32	5		-	-	-	-
GBM #27	GBM / Post-OP/ Relapse	Plasma	IHC	61	M	-	-	-	13	1	18	2	594	22.7	80	0	1	1	0	0	0	0	0	-	-	-	-	1	0	0	1	0	0	0	1	0	1	0	2	1	3	1	108.2	37.9	2	-	-	-	-
GBM #28	GBM / Post-OP/ Relapse	Plasma	IHC	53	M	RTK-I	0.81	0.472	-	-	7	1	917	26.5	100	0	0	0	0	0	0	0	0	-	-	331	-	1	1	0	0	0	0	1	1	0	1	1	2	1	4	1	80	59.8	3	0	0	0	1
GBM #29	GBM / Post-OP/ Relapse	Plasma	IHC	61	F	RTK-I	0.94	0.482	2	1	4	1	1039	26.4	100	0	0	0	0	0	1	0	0	-	-	376	-	1	1	0	0	0	0	0	0	0	0	0	2	1	2	0	94.1	1.1	1	0	0	0	0
GBM #30	GBM / Post-OP/ Relapse	Plasma	IHC	59	F	RTK-II	0.64	0.378	16	0	16	2	663	21.5	90	1	0	0	0	0	0	0	0	-	-	-	-	1	0	0	1	0	0	0	0	0	0	0	1	1	8	1	31.5	15	1	1	Keppra	0	0
GBM #31	GBM / Post-OP/ Relapse	Plasma	IHC	64	F	MES	0.86	0.381	4	1	6	2	772	24.2	80	0	1	0	1	0	1	0	0	11.01	1.15	264	0.72	1	1	0	0	0	0	0	1	0	0	1	3	1	1	1	-	-	3	0	0	0	0
GBM #32	GBM / Post-OP/ Relapse	Plasma	IHC	74	M	MES	0.98	-	7	1	9	2	622	24.5	80	0	1	0	0	0	0	0	0	4.33	1.13	304	0.6	1	0	1	0	1	0	0	0	0	0	0	1	1	-	-	-	-	2	0	-	-	-
GBM #33	GBM / Post-OP/ Relapse	Plasma	IHC	50	F	MES	-	-	3	1	10	2	602	19.4	100	0	1	0	0	0	0	0	0	-	-	320	-	1	0	0	1	0	0	0	0	0	0	0	2	1	3	1	-	-	2	-	-	-	-
GBM #34	GBM / Post-OP/ Relapse	Plasma	IHC	64	F	-	-	-	0	-	0	1	45308	-	-	-	-	-	-	-	-	-	-	-	-	-	-	-	-	-	-	-	-	-	-	-	-	-	-	-	-	-	10.4	8.8	-	-	-	-	-
GBM #35	GBM / Post-OP/ Relapse	Plasma	-	80	M	-	-	-	2	0	2	2	1366	28.7	60	1	1	1	0	0	1	0	0	-	-	156	-	1	0	1	0	0	0	0	0	0	0	0	1	1	-	-	63.6	8.54	2	-	-	-	-
GBM #36	GBM / Post-OP/ Relapse	Plasma	-	67	F	-	-	-	-	-	3	1	1176	24.1	60	0	1	0	1	0	0	0	0	-	-	251	-	1	1	0	0	0	0	0	0	0	0	0	1	1	0.5	0	50	28.4	3	-	-	-	-
GBM #37	GBM / Post-OP/ Relapse	Plasma	-	62	M	RTK-I	0.99	0.497	9	1	11	1	916	27.16	70	0	1	1	0	0	1	0	0	13.22	2.03	307	0.78	1	1	0	0	0	0	0	1	0	0	1	2	1	7	1	-	18.2	3	0	0	0	-
GBM #38	GBM / Post-OP/ Relapse	Plasma	-	61	M	RTK-I	0.99	0.416	19	1	19	2	589	26	90	0	1	1	0	0	1	0	0	-	-	302	-	1	1	1	1	0	1	0	1	0	1	0	2	1	3	1	122	123.3	3	0	0	0	-
GBM #39	GBM / Post-OP/ Relapse	Plasma	-	81	M	RTK-I	0.9	0.376	-	-	2	1	1099	21.3	80	0	0	0	0	1	1	0	1	4,21	0.8	266	0.57	7	0	0	1	0	0	0	0	0	0	0	2	1	7	1	35.1	56.1	3	0	-	-	-
GBM #40	GBM / Post-OP/ Relapse	Plasma	-	76	M	-	-	-	-	-	-	-	-	-	-	-	-	-	-	0	-	1	0	-	-	-	-	-	-	-	-	-	-	-	-	-	-	-	-	-	-	-	-	-	-	-	-	-	-
GBM #41	GBM / Post-OP/ Relapse	Plasma	-	53	F	-	-	-	-	-	-	-	-	-	-	-	-	-	-	-	-	-	-	-	-	-	-	-	-	-	-	-	-	-	-	-	-	-	-	-	-	-	-	-	-	-	-	-	-
GBM #42	GBM / Post-OP/ Relapse	Plasma	-	65	M	-	-	-	-	-	-	-	-	-	-	-	-	-	-	-	-	-	-	-	-	-	-	-	-	-	-	-	-	-	-	-	-	-	-	-	-	-	-	-	-	-	-	-	-
GBM #43	GBM / Post-OP/ Relapse	Plasma	-	75	F	-	-	-	-	-	-	-	-	-	-	-	-	-	-	-	-	-	-	-	-	-	-	-	-	-	-	-	-	-	-	-	-	-	-	-	-	-	-	-	-	-	-	-	-
HD #1	HD	Plasma	-	55	M	-	-	-	-	-	-	-	-	-	-	-	-	-	-	-	-	-	-	-	-	-	-	-	-	-	-	-	-	-	-	-	-	-	-	-	-	-	-	-	-	-	-	-	-
HD #2	HD	Plasma	-	68	F	-	-	-	-	-	-	-	-	-	-	-	-	-	-	-	-	-	-	-	-	-	-	-	-	-	-	-	-	-	-	-	-	-	-	-	-	-	-	-	-	-	-	-	-
HD #3	HD	Plasma	-	70	M	-	-	-	-	-	-	-	-	-	-	-	-	-	-	-	-	-	-	-	-	-	-	-	-	-	-	-	-	-	-	-	-	-	-	-	-	-	-	-	-	-	-	-	-
HD #4	HD	Plasma	-	62	M	-	-	-	-	-	-	-	-	-	-	-	-	-	-	-	-	-	-	-	-	-	-	-	-	-	-	-	-	-	-	-	-	-	-	-	-	-	-	-	-	-	-	-	-
HD #5	HD	Plasma	-	60	F	-	-	-	-	-	-	-	-	-	-	-	-	-	-	-	-	-	-	-	-	-	-	-	-	-	-	-	-	-	-	-	-	-	-	-	-	-	-	-	-	-	-	-	-
HD #6	HD	Plasma	-	66	F	-	-	-	-	-	-	-	-	-	-	-	-	-	-	-	-	-	-	-	-	-	-	-	-	-	-	-	-	-	-	-	-	-	-	-	-	-	-	-	-	-	-	-	-
HD #7	HD	Plasma	-	56	M	-	-	-	-	-	-	-	-	-	-	-	-	-	-	-	-	-	-	-	-	-	-	-	-	-	-	-	-	-	-	-	-	-	-	-	-	-	-	-	-	-	-	-	-
HD #8	HD	Plasma	-	62	M	-	-	-	-	-	-	-	-	-	-	-	-	-	-	-	-	-	-	-	-	-	-	-	-	-	-	-	-	-	-	-	-	-	-	-	-	-	-	-	-	-	-	-	-
HD #9	HD	Plasma	-	60	M	-	-	-	-	-	-	-	-	-	-	-	-	-	-	-	-	-	-	-	-	-	-	-	-	-	-	-	-	-	-	-	-	-	-	-	-	-	-	-	-	-	-	-	-
HD #10	HD	Plasma	-	55	M	-	-	-	-	-	-	-	-	-	-	-	-	-	-	-	-	-	-	-	-	-	-	-	-	-	-	-	-	-	-	-	-	-	-	-	-	-	-	-	-	-	-	-	-
HD #11	HD	Plasma	-	61	M	-	-	-	-	-	-	-	-	-	-	-	-	-	-	-	-	-	-	-	-	-	-	-	-	-	-	-	-	-	-	-	-	-	-	-	-	-	-	-	-	-	-	-	-
HD #12	HD	Plasma	-	64	M	-	-	-	-	-	-	-	-	-	-	-	-	-	-	-	-	-	-	-	-	-	-	-	-	-	-	-	-	-	-	-	-	-	-	-	-	-	-	-	-	-	-	-	-
HD #13	HD	Plasma	-	24	F	-	-	-	-	-	-	-	-	-	-	-	-	-	-	-	-	-	-	-	-	-	-	-	-	-	-	-	-	-	-	-	-	-	-	-	-	-	-	-	-	-	-	-	-
HD #14	HD	Plasma	-	32	M	-	-	-	-	-	-	-	-	-	-	-	-	-	-	-	-	-	-	-	-	-	-	-	-	-	-	-	-	-	-	-	-	-	-	-	-	-	-	-	-	-	-	-	-
HD #15	HD	Plasma	-	36	M	-	-	-	-	-	-	-	-	-	-	-	-	-	-	-	-	-	-	-	-	-	-	-	-	-	-	-	-	-	-	-	-	-	-	-	-	-	-	-	-	-	-	-	-
HD #16	HD	Plasma	-	37	M	-	-	-	-	-	-	-	-	-	-	-	-	-	-	-	-	-	-	-	-	-	-	-	-	-	-	-	-	-	-	-	-	-	-	-	-	-	-	-	-	-	-	-	-
HD #17	HD	Plasma	-	34	M	-	-	-	-	-	-	-	-	-	-	-	-	-	-	-	-	-	-	-	-	-	-	-	-	-	-	-	-	-	-	-	-	-	-	-	-	-	-	-	-	-	-	-	-
HD #18	HD	Plasma	-	27	F	-	-	-	-	-	-	-	-	-	-	-	-	-	-	-	-	-	-	-	-	-	-	-	-	-	-	-	-	-	-	-	-	-	-	-	-	-	-	-	-	-	-	-	-
HD #19	HD	Plasma	-	54	F	-	-	-	-	-	-	-	-	-	-	-	-	-	-	-	-	-	-	-	-	-	-	-	-	-	-	-	-	-	-	-	-	-	-	-	-	-	-	-	-	-	-	-	-
HD #20	HD	Plasma	-	34	M	-	-	-	-	-	-	-	-	-	-	-	-	-	-	-	-	-	-	-	-	-	-	-	-	-	-	-	-	-	-	-	-	-	-	-	-	-	-	-	-	-	-	-	-
Cohort: TNC immunogold
GBM #44	GBM	Plasma	-	45	F	-	-	-	-	-	-	-	-	-	-	-	-	-	-					-	-	-	-	-	-	-	-	-	-	-	-	-	-	-	-	-	-	-	-	-	-	-	-	-	-
HD #13	HD	Plasma	-	24	F	-	-	-	-	-	-	-	-	-	-	-	-	-	-					-	-	-	-	-	-	-	-	-	-	-	-	-	-	-	-	-	-	-	-	-	-	-	-	-	-
Cohort: IFCM analysis of CSF-EVs (TNC)
GBM #45	GBM (primary)	CSF	-	81	M	-	-	-	-	-	-	-	-	-	-	-	-	-	-	-	-	-	-	-	-	-	-	-	-	-	-	-	-	-	-	-	-	-	-	-	-	-	-	-	-	-	-	-	-
GBM #46	GBM (primary)	CSF	-	69	M	-	-	-	-	-	-	-	-	-	-	-	-	-	-	-	-	-	-	-	-	-	-	-	-	-	-	-	-	-	-	-	-	-	-	-	-	-	-	-	-	-	-	-	-
GBM #47	GBM (relapse)	CSF	-	62	M	-	-	-	-	-	-	-	-	-	-	-	-	-	-	-	-	-	-	-	-	-	-	-	-	-	-	-	-	-	-	-	-	-	-	-	-	-	-	-	-	-	-	-	-
GBM #48	GBM (relapse)	CSF	-	55	M	-	-	-	-	-	-	-	-	-	-	-	-	-	-	-	-	-	-	-	-	-	-	-	-	-	-	-	-	-	-	-	-	-	-	-	-	-	-	-	-	-	-	-	-
GBM #49	GBM (primary)	CSF	-	82	F	-	-	-	-	-	-	-	-	-	-	-	-	-	-	-	-	-	-	-	-	-	-	-	-	-	-	-	-	-	-	-	-	-	-	-	-	-	-	-	-	-	-	-	-
GBM #50	GBM (relapse)	CSF	-	66	M	-	-	-	-	-	-	-	-	-	-	-	-	-	-	-	-	-	-	-	-	-	-	-	-	-	-	-	-	-	-	-	-	-	-	-	-	-	-	-	-	-	-	-	-
HD #21	HD*	CSF	-	79	M	-	-	-	-	-	-	-	-	-	-	-	-	-	-	-	-	-	-	-	-	-	-	-	-	-	-	-	-	-	-	-	-	-	-	-	-	-	-	-	-	-	-	-	-
HD #22	HD*	CSF	-	77	F	-	-	-	-	-	-	-	-	-	-	-	-	-	-	-	-	-	-	-	-	-	-	-	-	-	-	-	-	-	-	-	-	-	-	-	-	-	-	-	-	-	-	-	-
HD #23	HD*	CSF	-	51	M	-	-	-	-	-	-	-	-	-	-	-	-	-	-	-	-	-	-	-	-	-	-	-	-	-	-	-	-	-	-	-	-	-	-	-	-	-	-	-	-	-	-	-	-
HD #24	HD*	CSF	-	70	F	-	-	-	-	-	-	-	-	-	-	-	-	-	-	-	-	-	-	-	-	-	-	-	-	-	-	-	-	-	-	-	-	-	-	-	-	-	-	-	-	-	-	-	-
HD #25	HD*	CSF	-	79	F	-	-	-	-	-	-	-	-	-	-	-	-	-	-	-	-	-	-	-	-	-	-	-	-	-	-	-	-	-	-	-	-	-	-	-	-	-	-	-	-	-	-	-	-
HD #26	HD*	CSF	-	75	F	-	-	-	-	-	-	-	-	-	-	-	-	-	-	-	-	-	-	-	-	-	-	-	-	-	-	-	-	-	-	-	-	-	-	-	-	-	-	-	-	-	-	-	-
HD #27	HD*	CSF	-	78	M	-	-	-	-	-	-	-	-	-	-	-	-	-	-	-	-	-	-	-	-	-	-	-	-	-	-	-	-	-	-	-	-	-	-	-	-	-	-	-	-	-	-	-	-
	*: normal pressure hydrocephalus individuals
Cohort: IFCM analysis of other CNS tumors (TNC)
Met_NSCLC #1	Brain metastasis - NSCLC	Plasma	-	54	F	-	-	-	-	-	-	-	-	-	-	-	-	-	-	-	-	-	-	-	-	-	-	-	-	-	-	-	-	-	-	-	-	-	-	-	-	-	-	-	-	-	-	-	-
Met_NSCLC #2	Brain metastasis - NSCLC	Plasma	-	57	F	-	-	-	-	-	-	-	-	-	-	-	-	-	-	-	-	-	-	-	-	-	-	-	-	-	-	-	-	-	-	-	-	-	-	-	-	-	-	-	-	-	-	-	-
Met_NSCLC #3	Brain metastasis - NSCLC	Plasma	-	52	F	-	-	-	-	-	-	-	-	-	-	-	-	-	-	-	-	-	-	-	-	-	-	-	-	-	-	-	-	-	-	-	-	-	-	-	-	-	-	-	-	-	-	-	-
Met_NSCLC #4	Brain metastasis - NSCLC	Plasma	-	64	F	-	-	-	-	-	-	-	-	-	-	-	-	-	-	-	-	-	-	-	-	-	-	-	-	-	-	-	-	-	-	-	-	-	-	-	-	-	-	-	-	-	-	-	-
Met_NSCLC #5	Brain metastasis - NSCLC	Plasma	-	73	F	-	-	-	-	-	-	-	-	-	-	-	-	-	-	-	-	-	-	-	-	-	-	-	-	-	-	-	-	-	-	-	-	-	-	-	-	-	-	-	-	-	-	-	-
Met_NSCLC #6	Brain metastasis - NSCLC	Plasma	-	72	F	-	-	-	-	-	-	-	-	-	-	-	-	-	-	-	-	-	-	-	-	-	-	-	-	-	-	-	-	-	-	-	-	-	-	-	-	-	-	-	-	-	-	-	-
Met_NSCLC #7	Brain metastasis - NSCLC	Plasma	-	43	F	-	-	-	-	-	-	-	-	-	-	-	-	-	-	-	-	-	-	-	-	-	-	-	-	-	-	-	-	-	-	-	-	-	-	-	-	-	-	-	-	-	-	-	-
Met_NSCLC #8	Brain metastasis - NSCLC	Plasma	-	60	F	-	-	-	-	-	-	-	-	-	-	-	-	-	-	-	-	-	-	-	-	-	-	-	-	-	-	-	-	-	-	-	-	-	-	-	-	-	-	-	-	-	-	-	-
Met_NSCLC #9	Brain metastasis - NSCLC	Plasma	-	69	F	-	-	-	-	-	-	-	-	-	-	-	-	-	-	-	-	-	-	-	-	-	-	-	-	-	-	-	-	-	-	-	-	-	-	-	-	-	-	-	-	-	-	-	-
Met_Melan. #1	Brain metastasis - Melanoma	Plasma	-	65	M	-	-	-	-	-	-	-	-	-	-	-	-	-	-	-	-	-	-	-	-	-	-	-	-	-	-	-	-	-	-	-	-	-	-	-	-	-	-	-	-	-	-	-	-
Met_Melan. #2	Brain metastasis - Melanoma	Plasma	-	51	M	-	-	-	-	-	-	-	-	-	-	-	-	-	-	-	-	-	-	-	-	-	-	-	-	-	-	-	-	-	-	-	-	-	-	-	-	-	-	-	-	-	-	-	-
Met_Melan. #3	Brain metastasis - Melanoma	Plasma	-	59	M	-	-	-	-	-	-	-	-	-	-	-	-	-	-	-	-	-	-	-	-	-	-	-	-	-	-	-	-	-	-	-	-	-	-	-	-	-	-	-	-	-	-	-	-
Met_Melan. #4	Brain metastasis - Melanoma	Plasma	-	89	M	-	-	-	-	-	-	-	-	-	-	-	-	-	-	-	-	-	-	-	-	-	-	-	-	-	-	-	-	-	-	-	-	-	-	-	-	-	-	-	-	-	-	-	-
Met_Melan. #5	Brain metastasis - Melanoma	Plasma	-	53	F	-	-	-	-	-	-	-	-	-	-	-	-	-	-	-	-	-	-	-	-	-	-	-	-	-	-	-	-	-	-	-	-	-	-	-	-	-	-	-	-	-	-	-	-
Met_Melan. #6	Brain metastasis - Melanoma	Plasma	-	77	F	-	-	-	-	-	-	-	-	-	-	-	-	-	-	-	-	-	-	-	-	-	-	-	-	-	-	-	-	-	-	-	-	-	-	-	-	-	-	-	-	-	-	-	-
Medullobl. #1	Medulloblastoma	Plasma	-	29	F	-	-	-	-	-	-	-	-	-	-	-	-	-	-	-	-	-	-	-	-	-	-	-	-	-	-	-	-	-	-	-	-	-	-	-	-	-	-	-	-	-	-	-	-
Medullobl. #2	Medulloblastoma	Plasma	-	11	F	-	-	-	-	-	-	-	-	-	-	-	-	-	-	-	-	-	-	-	-	-	-	-	-	-	-	-	-	-	-	-	-	-	-	-	-	-	-	-	-	-	-	-	-
Medullobl. #3	Medulloblastoma	Plasma	-	5	M	-	-	-	-	-	-	-	-	-	-	-	-	-	-	-	-	-	-	-	-	-	-	-	-	-	-	-	-	-	-	-	-	-	-	-	-	-	-	-	-	-	-	-	-
Medullobl. #4	Medulloblastoma	Plasma	-	6	M	-	-	-	-	-	-	-	-	-	-	-	-	-	-	-	-	-	-	-	-	-	-	-	-	-	-	-	-	-	-	-	-	-	-	-	-	-	-	-	-	-	-	-	-
Medullobl. #5	Medulloblastoma	Plasma	-	8	M	-	-	-	-	-	-	-	-	-	-	-	-	-	-	-	-	-	-	-	-	-	-	-	-	-	-	-	-	-	-	-	-	-	-	-	-	-	-	-	-	-	-	-	-
Meningioma #1	Meningioma I meningothel.	Plasma	-	63	F	-	-	-	-	-	-	-	-	-	-	-	-	-	-	-	-	-	-	-	-	-	-	-	-	-	-	-	-	-	-	-	-	-	-	-	-	-	-	-	-	-	-	-	-
Meningioma #2	Meningioma I meningothel.	Plasma	-	76	F	-	-	-	-	-	-	-	-	-	-	-	-	-	-	-	-	-	-	-	-	-	-	-	-	-	-	-	-	-	-	-	-	-	-	-	-	-	-	-	-	-	-	-	-
Meningioma #3	Meningioma I meningothel.	Plasma	-	60	M	-	-	-	-	-	-	-	-	-	-	-	-	-	-	-	-	-	-	-	-	-	-	-	-	-	-	-	-	-	-	-	-	-	-	-	-	-	-	-	-	-	-	-	-
Meningioma #4	Meningioma I meningothel.	Plasma	-	47	M	-	-	-	-	-	-	-	-	-	-	-	-	-	-	-	-	-	-	-	-	-	-	-	-	-	-	-	-	-	-	-	-	-	-	-	-	-	-	-	-	-	-	-	-
Meningioma #5	Meningioma I meningothel.	Plasma	-	73	F	-	-	-	-	-	-	-	-	-	-	-	-	-	-	-	-	-	-	-	-	-	-	-	-	-	-	-	-	-	-	-	-	-	-	-	-	-	-	-	-	-	-	-	-
Cohort: Magnetic sortings of TNC+ EVs
Pool #1	Pool GBM	Plasma	-	75, 51, 67, 46	M, M, M, F	-	-	-	-	-	-	-	-	-	-	-	-	-	-	-	-	-	-	-	-	-	-	-	-	-	-	-	-	-	-	-	-	-	-	-	-	-	-	-	-	-	-	-	-
Pool #2	Pool GBM	Plasma	-	58, 66, 52	M, M, F	-	-	-	-	-	-	-	-	-	-	-	-	-	-	-	-	-	-	-	-	-	-	-	-	-	-	-	-	-	-	-	-	-	-	-	-	-	-	-	-	-	-	-	-
Pool #3	Pool GBM	Plasma	-	71, 71, 52	M, F, F	-	-	-	-	-	-	-	-	-	-	-	-	-	-	-	-	-	-	-	-	-	-	-	-	-	-	-	-	-	-	-	-	-	-	-	-	-	-	-	-	-	-	-	-
Pool #4	Pool GBM	Plasma	-	64, 64, 58	M, M, M	-	-	-	-	-	-	-	-	-	-	-	-	-	-	-	-	-	-	-	-	-	-	-	-	-	-	-	-	-	-	-	-	-	-	-	-	-	-	-	-	-	-	-	-
GBM #51	GBM	Plasma	-	70	M	-	-	-	-	-	-	-	-	-	-	-	-	-	-	-	-	-	-	-	-	-	-	-	-	-	-	-	-	-	-	-	-	-	-	-	-	-	-	-	-	-	-	-	-
GBM #52	GBM	Plasma	-	55	M	-	-	-	-	-	-	-	-	-	-	-	-	-	-	-	-	-	-	-	-	-	-	-	-	-	-	-	-	-	-	-	-	-	-	-	-	-	-	-	-	-	-	-	-
GBM #53	GBM	Plasma	-	61	M	-	-	-	-	-	-	-	-	-	-	-	-	-	-	-	-	-	-	-	-	-	-	-	-	-	-	-	-	-	-	-	-	-	-	-	-	-	-	-	-	-	-	-	-
GBM #54	GBM	Plasma	-	52	M	-	-	-	-	-	-	-	-	-	-	-	-	-	-	-	-	-	-	-	-	-	-	-	-	-	-	-	-	-	-	-	-	-	-	-	-	-	-	-	-	-	-	-	-
GBM #55	GBM	Plasma	-	57	F	-	-	-	-	-	-	-	-	-	-	-	-	-	-	-	-	-	-	-	-	-	-	-	-	-	-	-	-	-	-	-	-	-	-	-	-	-	-	-	-	-	-	-	-
GBM #56	GBM	Plasma	-	52	M	-	-	-	-	-	-	-	-	-	-	-	-	-	-	-	-	-	-	-	-	-	-	-	-	-	-	-	-	-	-	-	-	-	-	-	-	-	-	-	-	-	-	-	-
GBM #57	GBM	Plasma	-	81	M	-	-	-	-	-	-	-	-	-	-	-	-	-	-	-	-	-	-	-	-	-	-	-	-	-	-	-	-	-	-	-	-	-	-	-	-	-	-	-	-	-	-	-	-
GBM #58	GBM	Plasma	-	68	M	-	-	-	-	-	-	-	-	-	-	-	-	-	-	-	-	-	-	-	-	-	-	-	-	-	-	-	-	-	-	-	-	-	-	-	-	-	-	-	-	-	-	-	-
Pool #5	Pool GBM	Plasma	-	62, 64, 39	M, F, F	-	-	-	-	-	-	-	-	-	-	-	-	-	-	-	-	-	-	-	-	-	-	-	-	-	-	-	-	-	-	-	-	-	-	-	-	-	-	-	-	-	-	-	-
Pool #6	Pool GBM	Plasma	-	50, 57, 61	F, F, M	-	-	-	-	-	-	-	-	-	-	-	-	-	-	-	-	-	-	-	-	-	-	-	-	-	-	-	-	-	-	-	-	-	-	-	-	-	-	-	-	-	-	-	-
Pool #7	Pool GBM	Plasma	-	70, 63, 73	F, M, M	-	-	-	-	-	-	-	-	-	-	-	-	-	-	-	-	-	-	-	-	-	-	-	-	-	-	-	-	-	-	-	-	-	-	-	-	-	-	-	-	-	-	-	-
Pool #8	Pool GBM	Plasma	-	77, 79	M, F	-	-	-	-	-	-	-	-	-	-	-	-	-	-	-	-	-	-	-	-	-	-	-	-	-	-	-	-	-	-	-	-	-	-	-	-	-	-	-	-	-	-	-	-
GBM #59	GBM	Plasma	-	71	F	-	-	-	-	-	-	-	-	-	-	-	-	-	-	-	-	-	-	-	-	-	-	-	-	-	-	-	-	-	-	-	-	-	-	-	-	-	-	-	-	-	-	-	-
GBM #60	GBM	Plasma	-	53	F	-	-	-	-	-	-	-	-	-	-	-	-	-	-	-	-	-	-	-	-	-	-	-	-	-	-	-	-	-	-	-	-	-	-	-	-	-	-	-	-	-	-	-	-
GBM #61	GBM	Plasma	-	77	M	-	-	-	-	-	-	-	-	-	-	-	-	-	-	-	-	-	-	-	-	-	-	-	-	-	-	-	-	-	-	-	-	-	-	-	-	-	-	-	-	-	-	-	-
GBM #62	GBM	Plasma	-	78	M	-	-	-	-	-	-	-	-	-	-	-	-	-	-	-	-	-	-	-	-	-	-	-	-	-	-	-	-	-	-	-	-	-	-	-	-	-	-	-	-	-	-	-	-
GBM #63	GBM	Plasma	-	57	F	-	-	-	-	-	-	-	-	-	-	-	-	-	-	-	-	-	-	-	-	-	-	-	-	-	-	-	-	-	-	-	-	-	-	-	-	-	-	-	-	-	-	-	-
GBM #64	GBM	Plasma	-	43	M	-	-	-	-	-	-	-	-	-	-	-	-	-	-	-	-	-	-	-	-	-	-	-	-	-	-	-	-	-	-	-	-	-	-	-	-	-	-	-	-	-	-	-	-
Pool #9	Pool GBM	Plasma	-	70, 80, 42, 73, 73, 75, 45	M, F, M, M, F, M, M	-	-	-	-	-	-	-	-	-	-	-	-	-	-	-	-	-	-	-	-	-	-	-	-	-	-	-	-	-	-	-	-	-	-	-	-	-	-	-	-	-	-	-	-
Pool #10	Pool GBM	Plasma	-	46, 52, 75, 75, 71	F, M, F, M, F	-	-	-	-	-	-	-	-	-	-	-	-	-	-	-	-	-	-	-	-	-	-	-	-	-	-	-	-	-	-	-	-	-	-	-	-	-	-	-	-	-	-	-	-
Pool #11	Pool GBM	Plasma	-	63, 53, 61	F, F, F	-	-	-	-	-	-	-	-	-	-	-	-	-	-	-	-	-	-	-	-	-	-	-	-	-	-	-	-	-	-	-	-	-	-	-	-	-	-	-	-	-	-	-	-
Pool #12	Pool GBM	Plasma	-	71, 58, 72	M, M, F	-	-	-	-	-	-	-	-	-	-	-	-	-	-	-	-	-	-	-	-	-	-	-	-	-	-	-	-	-	-	-	-	-	-	-	-	-	-	-	-	-	-	-	-
Pool #13	Pool GBM	Plasma	-	42, 50, 78	F, M, M	-	-	-	-	-	-	-	-	-	-	-	-	-	-	-	-	-	-	-	-	-	-	-	-	-	-	-	-	-	-	-	-	-	-	-	-	-	-	-	-	-	-	-	-
Pool #14	Pool GBM	Plasma	-	65, 70, 77	M, F, M	-	-	-	-	-	-	-	-	-	-	-	-	-	-	-	-	-	-	-	-	-	-	-	-	-	-	-	-	-	-	-	-	-	-	-	-	-	-	-	-	-	-	-	-
Pool #15	Pool GBM	Plasma	-	40, 74, 69, 80	M, F, F, F	-	-	-	-	-	-	-	-	-	-	-	-	-	-	-	-	-	-	-	-	-	-	-	-	-	-	-	-	-	-	-	-	-	-	-	-	-	-	-	-	-	-	-	-
Pool #16	Pool GBM	Plasma	-	81, 55, 63	F, M, M	-	-	-	-	-	-	-	-	-	-	-	-	-	-	-	-	-	-	-	-	-	-	-	-	-	-	-	-	-	-	-	-	-	-	-	-	-	-	-	-	-	-	-	-
Pool #17	Pool GBM	Plasma	-	86, 49, 55	M, F, F	-	-	-	-	-	-	-	-	-	-	-	-	-	-	-	-	-	-	-	-	-	-	-	-	-	-	-	-	-	-	-	-	-	-	-	-	-	-	-	-	-	-	-	-
Pool #18	Pool GBM	Plasma	-	77, 67, 53	M, M, F	-	-	-	-	-	-	-	-	-	-	-	-	-	-	-	-	-	-	-	-	-	-	-	-	-	-	-	-	-	-	-	-	-	-	-	-	-	-	-	-	-	-	-	-
Pool #19	Pool GBM	Plasma	-	72, 56, 49	M, F, M	-	-	-	-	-	-	-	-	-	-	-	-	-	-	-	-	-	-	-	-	-	-	-	-	-	-	-	-	-	-	-	-	-	-	-	-	-	-	-	-	-	-	-	-
Pool #20	Pool GBM	Plasma	-	67, 83, 73	M, M, F	-	-	-	-	-	-	-	-	-	-	-	-	-	-	-	-	-	-	-	-	-	-	-	-	-	-	-	-	-	-	-	-	-	-	-	-	-	-	-	-	-	-	-	-
Pool HD #13-15	Pool HD	Plasma	-	24,32,36	F, M, M	-	-	-	-	-	-	-	-	-	-	-	-	-	-	-	-	-	-	-	-	-	-	-	-	-	-	-	-	-	-	-	-	-	-	-	-	-	-	-	-	-	-	-	-
[truncated: 70 more columns]

## Sheet: Supp. Table 2
Supp. Table 2. Median and statistical analysis of EV subpopulations phenotyped in plasma EVs.
EV supopulation	Median of EVs/ mL of plasma					GBM vs. HD		R vs. HD		Post-OP vs. HD		GBM vs. Post-OP			R vs. Post-OP			R vs. GBM			GBM (all) vs. Non-Tumor
	HD	GBM (First diagnosed)	Post-OP	Relapse GBM	GBM (all)	FC	P	FC	P	FC	P	FC	P (unpaired)	P (paired)	FC	P (unpaired)	P (paired)	FC	P (unpaired)	P (paired)	FC	P
NTA EVs	1200000000	8490000000	1260000000	5510000000	7800000000	6.98	****	4.58	***	-	ns	6.67	****	****	4.37	****	***	-	ns	ns	6.4	****
IFCM EVs	945000	4320000	1640000	6530000	4320000	4.57	**	6.91	***	-	ns	2.64	**	****	3.99	***	**	-	ns	ns	3.04	****
CD9+	829000	2820000	1140000	4380000	2950000	3.41	**	5.29	***	-	ns	2.48	**	***	3.84	***	**	1.55	ns	*	2.73	****
CD63+	28100	110000	25700	349000	110000	3.92	**	12.4	*	-	ns	4.29	**	****	13.56	*	ns	-	ns	ns	4.29	***
CD81+	134000	916000	237000	980000	916000	6.86	***	7.34	**	-	ns	3.86	****	****	4.13	***	*	-	ns	ns	5.59	****
CD9+/CD81+	23000	177000	45800	298000	177000	7.72	**	12.99	**	-	ns	3.87	***	****	6.52	***	*	-	ns	ns	4.07	****
CD9+/CD63+	6290	63100	5910	91700	63100	10	*	14.58	*	-	ns	10.68	**	****	15.51	**	< .08	-	ns	ns	1.58	****
CD81+/CD63+	12500	57200	13400	205000	57200	4.6	**	16.43	*	-	ns	4.27	**	***	15.27	*	ns	-	ns	ns	4.27	***
TNC+/any Tetrasp.+	39500	274000	52400	326000	290000	6.93	****	8.25	****	-	ns	5.22	***	***	6.21	***	**	-	ns	ns	6.1	****
TNC+/CD9+	13100	99400	25700	216000	107000	7.59	****	16.48	****	-	ns	3.87	**	***	8.41	**	*	-	ns	ns	4.5	****
TNC+/CD63+	5990	65600	5930	30000	63500	10.95	***	5.02	0.06	-	ns	11.06	****	****	5.06	*	ns	-	ns	ns	10.6	****
TNC+/CD81+	44900	265000	59000	286000	279000	5.9	****	6.36	***	-	ns	4.49	***	***	4.85	***	**	-	ns	ns	5.76	****
ITGB1+/any Tetrasp.+	72800	629000	210000	732000	659000	8.64	***	10.06	***	-	ns	2.99	*	**	3.49	**	ns	-	ns	ns	3.59	****
ITGB1+/CD9+	70000	583000	195000	726000	602000	8.34	**	10.38	***	-	ns	2.99	*	**	3.73	**	< .07	-	ns	ns	3.31	****
ITGB1+/CD63+	3810	26400	8060	26200	26200	6.91	**	6.86	*	-	ns	3.27	*	**	-	ns	ns	-	ns	ns	4.25	**
ITGB1+/CD81+	10700	70000	23700	84300	70700	6.56	***	7.89	**	-	ns	2.96	*	**	3.56	*	ns	-	ns	ns	3.39	***
CD44+/any Tetrasp.+	5840	29700	11600	34200	32000	5.09	*	5.86	*	-	ns	2.56	*	***	-	ns	ns	-	ns	ns	3.98	**
CD44+/CD9+	1810	18800	7190	22500	19600	10.41	**	12.41	*	-	ns	2.62	*	***	-	ns	ns	-	ns	ns	2.83	**
CD44+/CD63+	1570	15300	3870	21200	17100	9.76	*	13.52	< .06	-	ns	3.95	*	**	-	ns	ns	-	ns	ns	4.42	**
CD44+/CD81+	5260	22900	7190	29200	25900	4.36	*	5.54	*	-	ns	3.19	< .07	**	-	ns	ns	-	ns	ns	3.82	**
GPNMB+/any Tetrasp.+	71300	159000	95800	439000	278000	2.24	*	6.15	**	-	ns	1.66	0.06	*	4.58	*	ns	-	ns	ns	3.56	**
GPNMB+/CD9+	19400	68600	29100	169000	68700	3.54	*	8.7	**	-	ns	-	ns	ns	5.81	*	ns	-	ns	ns	2.63	**
GPNMB+/CD63+	6590	55400	10900	121000	56200	-	ns	18.37	< .06	-	ns	5.1	*	**	11.15	*	ns	-	ns	ns	5.47	**
GPNMB+/CD81+	62000	174000	99800	519000	239000	2.8	**	8.37	**	-	ns	1.74	*	*	5.2	*	ns	-	ns	ns	2.82	**
SPARC+/any Tetrasp.+	27600	122000	46100	167000	123000	4.44	*	6.04	*	-	ns	2.94	< .08	*	4	< .1	ns	-	ns	ns	3.28	**
SPARC+/CD9+	4630	6040	4000	9070	6860	-	ns	1.96	*	-	ns	-	ns	ns	2.27	*	ns	-	ns	ns	1.59	< .06
SPARC+/CD63+	2510	6910	3870	15100	7580	2.76	*	6.03	*	-	ns	1.78	< .07	*	3.9	*	ns	-	ns	ns	2.56	**
SPARC+/CD81+	27300	122000	40700	166000	124000	4.48	*	6.07	*	-	ns	3.01	< .06	**	4.07	*	ns	-	ns	ns	3.27	**
PFN1+/any Tetrasp.+	78400	215000	57100	658000	384000	2.74	< .06	8.39	*	-	ns	3.77	**	***	11.52	**	ns	-	ns	ns	6.23	***
PFN1+/CD9+	40400	107000	26500	199000	1.08.E+05	2.7	< .08	4.94	*	-	ns	4.06	**	****	7.54	**	*	-	ns	ns	3.8	***
PFN1+/CD63+	50800	125000	26100	578000	126000	2.45	< .07	11.39	*	-	ns	4.77	**	***	22.16	**	ns	-	ns	ns	4.05	***
PFN1+/CD81+	43300	139000	32700	409000	187000	-	ns	9.44	*	-	ns	4.25	*	**	12.49	**	ns	-	ns	ns	4.46	***
HLA-II+/any Tetrasp.+	17600	27100	7750	20300	24200	-	ns	-	ns	-	ns	3.5	**	*	2.62	*	ns	-	ns	ns	2.67	**
HLA-II+/CD9+	10400	11900	4840	17300	12100	-	ns	-	ns	-	ns	2.45	*	*	3.57	*	< .1	-	ns	ns	2.49	**
HLA-II+/CD63+	1010	3020	969	3480	3020	-	ns	-	ns	-	ns	3.12	*	ns	-	ns	ns	-	ns	ns	3	*
HLA-II+/CD81+	16100	21300	5810	17000	17400	-	ns	-	ns	0.36	< .08	3.67	**	< .09	2.92	*	ns	-	ns	ns	2.21	*
CD133+/any Tetrasp.+	13900	22200	7980	24000	24700	-	ns	-	ns	-	ns	2.78	ns	**	-	ns	ns	-	ns	ns	2.83	< .07
CD133+/CD9+	2460	3020	1010	5000	3530	-	ns	-	ns	-	ns	3	ns	*	-	ns	ns	-	ns	ns	-	ns
CD133+/CD63+	1530	6.04	1980	9740	7380	-	ns	-	ns	-	ns	3.1	< .07	**	-	ns	ns	-	ns	ns	3.66	*
CD133+/CD81+	13800	23200	7980	21000	2.39	-	ns	-	ns	-	ns	2.9	ns	**	-	ns	ns	-	ns	ns	2.25	< .09

## Sheet: Supp. Table 3
Supp. Table 3. TNC values in cells and EVs obtained from glioblastoma–tissue resections.
	Plasma EVs (IFCM)	Tumor tissue (IHC)	Tumor-tissue EVs (NTA)		Tumor-tissue EVs (IFCM)
GBM sample code	TNC+/Tetrasp.+ EVs/mL plasma	TNC DH-Score	[NTA] EVs/mg of tissue	Size mode (nm)	No-swarmed EVs/mg tissue	TNC+ EVs /mg tissue	CD81+ EVs /mg tissue	CD9+ EVs /mg tissue	CD63+ EVs /mg tissue	TNC+/Tetrasp.+ EVs/mg tissue	TNC+/CD81+ EVs/mg tissue	TNC+/CD9+ EVs/mg tissue	TNC+/CD63+ EVs/mg tissue
GBM #1	1285800	not analyzed	4.83333e+13	145	13950000000	1101000000	7752000000	10850000000	3126000000	780100000	562900000	320900000	340700000
GBM #2	864000	not analyzed	2.16071e+13	145.2	1.09446e+10	4.33821e+08	6.62143e+09	8.86607e+09	2.11071e+09	2.83018e+08	2.32768e+08	1.13732e+08	1.37571e+08
GBM #3	4750000	not analyzed	4.68182e+13	140	1.95068e+10	690000000	1.07795e+10	1.55864e+10	6.29795e+09	5.04818e+08	3.02182e+08	1.99159e+08	2.81591e+08
GBM #4	1680400	not analyzed	24968750000000	183.2	3011250000	78703125	1439531250	2404687500	430500000	37031250	3.24047e+07	9.25781e+06	23146875
GBM #5	1924600	285.388	33400000000000	168.1	20860000000	246800000	14150000000	17870000000	1450000000	176300000	161200000	6.547e+07	35250000
GBM #6	4380000	277.522	3.37037e+13	171.9	23000000000	3.12111e+08	1.03778e+10	18000000000	5.05278e+09	2.34056e+08	1.74889e+08	7.26667e+07	1.02222e+08
GBM #7	792800	285.492	8.13333e+13	153.1	43460000000	4452000000	35950000000	31870000000	3.787e+09	4684000000	4.105e+09	3168000000	579200000
GBM #8	1992800	226.769	2.13714e+13	178.2	9120000000	1.79143e+08	3.72557e+09	6.03857e+09	3.17957e+09	1.33843e+08	99300000	5.18143e+07	6.04286e+07
GBM #9	529600	263.136	55000000000000	146.4	19147500000	1118250000	9637500000	11512500000	1409250000	944250000	849750000	264375000	241725000
GBM #10	589800	215.678	34300000000000	167	34155000000	2533500000	23475000000	30045000000	2325000000	844350000	725850000	251850000	199950000
GBM #11	828000	284.818	3.07895e+13	161.5	7.80789e+09	2.77184e+08	4.62237e+09	5.73947e+09	8.94474e+08	1.73961e+08	1.37645e+08	7.64605e+07	6.30789e+07
GBM #12	497600	253.858	3.18919e+13	174.2	1.03135e+10	2.9027e+08	5.06757e+09	6.45811e+09	2.80054e+09	2.28203e+08	1.62122e+08	9.40946e+07	1.18095e+08
GBM #13	30620	245.713
GBM #14	90660	268.931
GBM #15	717200	276.038
GBM #16	56280	206.47
GBM #17	198560	213.505
GBM #18	474600	289.702
GBM #19	98720	285.163
GBM #20	296400	263.63
GBM #21	23320	261.761
GBM #22	133960	153.464
GBM #23	202400	250.376
GBM #24	50840	271.658
GBM #25	24720	275.437
GBM #26	309400	96.6537
GBM #27	44060	244.01
GBM #28	290000	247.96
GBM #29	1084600	101.465
GBM #30	22080	132.576
GBM #31	395800	110.84
GBM #32	44440	74.434
GBM #33	3668000	97.0594
GBM #34	257200	8.0191
STATISTICS (only samples with paired tumor-tissue EVs)
Min.	497600	215.678	2.13714e+13	140	3011250000	78703125	1439531250	2404687500	430500000	37031250	3.24047e+07	9.25781e+06	23146875
Max.	4750000	285.492	8.13333e+13	183.2	43460000000	4452000000	35950000000	31870000000	6.29795e+09	4684000000	4.105e+09	3168000000	579200000
Mean	1.71178e+06	261.583	3.7744e+13	162.618	1.83024e+10	9.64708e+08	1.14406e+10	1.40355e+10	2.70343e+09	7.49439e+08	6.34828e+08	3.96989e+08	1.67478e+08
Median	864000	270.329	33400000000000	167	19147500000	3.12111e+08	9637500000	11512500000	2325000000	2.34056e+08	1.74889e+08	9.40946e+07	1.18095e+08
									FC (in relation to plasma EVs) =	270.898
STATISTICS (all)
Min.	22080	8.0191
Max.	4750000	289.702
Mean	828590	215.584
Median	309400	249.168
